# Supplementary material for: Genetic Diversity and Population Structure of Rumex crispus in South Korea Based on Genome-Derived Microsatellite Markers
Source: Plants (Basel). 2025 Dec 14;14(24):3806. doi: 10.3390/plants14243806 (PMC12736510; doi:10.3390/plants14243806)
Supplement: Supplementary file 1 [file plants-14-03806-s001.zip]

Archive with 1 entries (1 files):
- plants-3994835-supplementary.pdf
